# Supplementary material for: Characterization of trade-offs between immunity and reproduction in the coral species Astrangia poculata
Source: PeerJ. 2023 Dec 4;11:e16586. doi: 10.7717/peerj.16586 (PMC10702360; doi:10.7717/peerj.16586)
Supplement: Supplemental Information 3 — Annotated R code used to conduct all reported statistical analyses and produce all presented figures. [file peerj-11-16586-s003.r]

##loading packages##
library(EnvStats)
library(ggplot2)
library(ggpubr)
library(ggfortify)
library(dplyr)
library(vegan)
library(olsrr)
library(MuMIn)
library(MASS) ##for glm##
library(pscl)


#Importing data and making row 1 the row names
data <- read.csv("cleandata.csv",row.names = 1)

##data proccessing for sperm and polyp counts, plus normalization for symbiont data##
  #averaging sperm into new column
  data$spermavg <- rowMeans(subset(data, select = c(spermcount1, spermcount2, spermcount3)))
  data$spermtot = data$spermavg*1000000
  #averaging polyp counts
  data$polypavg <- rowMeans(subset(data, select = c(polypcount1, polypcount2, polypcount3)))
  #deleting count columns 
  data <- data[-c(10:15,18:21)]
  #standardizing sperm/size 
  data$spermsizestand <- data$spermtot/data$size
  #standardizing sperm/polyp 
  data$spermpolypstand<- data$spermtot/data$polypavg 

##outlier tests and removals##
  rosnerTest(data$cat_stand) ##none##
  rosnerTest(data$pox_stand) ##one outlier- RI55##
  rosnerTest(data$ppo_stand) ##none##
  rosnerTest(data$dt) ##none##
  rosnerTest(data$mel_stand) ##one outlier- RI51##
  rosnerTest(data$lipid_stand) ##one outlier- RI53##
  rosnerTest(data$carb_stand) ##no outlier##
  rosnerTest(data$symbiont_stand) ##no outlier##
  rosnerTest(data$spermpolypstand) ##no outlier##

  #Getting rid of outliers in full set##
  data_noout <- data[!(row.names(data) %in% c("RI53", "RI51", "RI55")),]

##tests for normality and transformations##
  shapiro.test(data_noout$cat_stand)
  shapiro.test(data_noout$pox_stand)
  shapiro.test(data_noout$ppo_stand) ##not normal##
  shapiro.test(data_noout$dt)
  shapiro.test(data_noout$mel_stand)
  shapiro.test(data_noout$carb_stand)
  shapiro.test(data_noout$lipid_stand)
  shapiro.test(data_noout$symbiont_stand) ##not normal.. and will never be, but not an issue as it's always a predictor##
  shapiro.test(data_noout$spermpolypstand) ##not normal##
  
  ##plot non-normal data##
  hist(data_noout$ppo_stand, main = "PPO", breaks = 10)
  ##transform
  data_noout$ppo_stand.norm <- log(data_noout$ppo_stand)
  ##check transformed##
  shapiro.test(data_noout$ppo_stand.norm) ##fixed##
  
  hist(data_noout$spermpolypstand, main = "Sperm", breaks = 10) ##zero inflated##
  data_noout$spermpolypstand.norm <- log(data_noout$spermpolypstand)
  ##check transformed##
  shapiro.test(data_noout$spermpolypstand.norm) ##fixed##
  
##hypothesis testing time##
  
  ##start by confirming that white and brown corals have different symbiont densities##
  sym_test=data[,c(1,10)]
  wilcox.test(data$symbiont_stand~data$type)
  ####SIGNIFICANT, p < 0.001
  ##make a figure##
  sym_test %>%
    ggplot( aes(x=factor(type, level = c('White', 'Brown')), y=symbiont_stand, fill=type)) +
    geom_boxplot() +
    geom_jitter(color="black", size=2, alpha=0.9) +
    theme_classic()+
    scale_fill_manual(values = c('Brown' = "burlywood4", 'White' ="lightgrey")) +
    theme(
      legend.position="none") +
    xlab("Symbiotic State") +
    ylab("Symbiont Density")
  
  ##check for effects of symbiont density on lipids/carbs##
  sym_lip_cont=data[,c(8,10)]
  sym_carb_cont=data[,c(9,10)]
  sym_lip_bi=data[,c(1,8)]
  sym_carb_bi=data[,c(1,9)]
  sym_lip_cont=na.omit(sym_lip_cont)
  sym_lip_bi=na.omit(sym_lip_bi)
  ##test for outliers/normality##
  rosnerTest(sym_lip_cont$lipid_stand)
  rosnerTest(sym_lip_bi$lipid_stand)
  sym_lip_cont <- sym_lip_cont[!(row.names(sym_lip_cont) %in% c("RI53")),]
  sym_lip_bi <- sym_lip_bi[!(row.names(sym_lip_bi) %in% c("RI53")),]
  rosnerTest(sym_carb_cont$carb_stand)
  rosnerTest(sym_carb_bi$carb_stand)
  shapiro.test(sym_lip_cont$lipid_stand)
  shapiro.test(sym_carb_cont$carb_stand)
  ##and check whether lipids/carbs were significantly affected by symbiont density##
  summary(lm(lipid_stand ~ symbiont_stand, data=sym_lip_cont))
  summary(lm(carb_stand ~ symbiont_stand, data=sym_carb_cont))
  summary(lm(lipid_stand ~ type, data=sym_lip_bi))
  summary(lm(carb_stand ~ type, data=sym_carb_bi))
  ####not significant either way##
  
  ##finally test for symbiont density and energetics as predictors of sperm output##
  sperm_out=data[,c(1,8:10,15)]
  sperm_out=na.omit(sperm_out)
  ##test for outliers/normality
  rosnerTest(sperm_out$spermpolypstand)#none
  shapiro.test(sperm_out$spermpolypstand) ##non-normal#
  sperm_out$spermpolypstand.log=log(sperm_out$spermpolypstand) ##fixes it##
  
  ##modeling##
  ##first model with symbiont density continuous##
  sperm_out_continuous=sperm_out[,c(2:4,6)]
  ##set up for dredging
  sperm_out_global_model<- glm(spermpolypstand.log~ . + .^3, data =sperm_out_continuous, na.action = "na.fail")
  #dredge all models
  sperm_out.all.dredge <- dredge(sperm_out_global_model, beta = c("none"), evaluate = TRUE, rank = "AICc", cluster = "NULL")
  #view sperm_outalase model output
  sperm_out.all.dredge
  summary(sperm_out.all.dredge)
  #best model is carb##
  summary(glm(spermpolypstand.log ~ carb_stand, data=sperm_out_continuous))
  
  #            Estimate Std. Error t value Pr(>|t|)  
  #(Intercept)  12.2660     0.6867  17.861 1.88e-12 ***
  #carb_stand  224.1498    84.4700   2.654   0.0167 *
  #---
  #Signif. codes:  0 ‘***’ 0.001 ‘**’ 0.01 ‘*’ 0.05 ‘.’ 0.1 ‘ ’ 1
  ##carb sig##
  
  ##then model with categorical symbiont density##
  sperm_out_bi=sperm_out[,c(1:3,6)]
  sperm_out_bi = na.omit(sperm_out_bi)
  ##set up for dredging
  sperm_out_global_model<- glm(spermpolypstand.log ~ . + .^3, data =sperm_out_bi, na.action = "na.fail")
  #dredge all models
  sperm_out.all.dredge <- dredge(sperm_out_global_model, beta = c("none"), evaluate = TRUE, rank = "AICc", cluster = "NULL")
  #view sperm_outalase model output
  sperm_out.all.dredge
  summary(sperm_out.all.dredge)
  #average models between 0-2 delta AICc
  sperm_out.all.model.avg <- model.avg(sperm_out.all.dredge, subset = delta <= 2)
  sperm_out.all.model.avg
  summary(sperm_out.all.model.avg)
  #Model-averaged coefficients:  
  #(full average) 
  #Estimate Std. Error Adjusted SE z value Pr(>|z|)  
  #(Intercept)  12.1470     0.7353      0.7893  15.389   <2e-16 ***
  #carb_stand  218.8971    85.0768     91.6521   2.388   0.0169 *
  #typeWhite     0.2293     0.5152      0.5375   0.427   0.6697  
  
  #(conditional average) 
  #Estimate Std. Error Adjusted SE z value Pr(>|z|)  
  #(Intercept)  12.1470     0.7353      0.7893  15.389   <2e-16 ***
  #carb_stand  218.8971    85.0768     91.6521   2.388   0.0169 *
  #typeWhite     0.7847     0.6875      0.7436   1.055   0.2913  
  #---
  #Signif. codes:  0 ‘***’ 0.001 ‘**’ 0.01 ‘*’ 0.05 ‘.’ 0.1 ‘ ’ 1
  ##still just carb sig##
  
  ##plot it##
  ggplot(sperm_out, aes(spermpolypstand.log, carb_stand)) + geom_smooth(method = "lm", color = "black", lty = 1) + 
    geom_point(aes(fill = type), pch = 21, color = "black", size = 3) + scale_fill_manual(values = c('Brown' = "burlywood4", 'White' = "white")) +  theme_bw() + theme(panel.grid = element_blank()) +
    ylab("Carbohdyrate Concentration\n(mg lipid/mg tissue)") + xlab("Sperm Per Polyp\n(log normalized)")
  
  

  
##let's try a PCA##
  ##remove rows with missing data##
  data_noout = na.omit(data_noout)
  #filter data frames to just numeric predictor and response variables and scale and center the variables
  names(data_noout)
  numeric_data <- data_noout[,c(3:10,15)]
  numeric_data_scaled <- as.data.frame(scale(numeric_data, center = TRUE, scale = TRUE))
  #check for proper centering (values should be ~0)
  apply(numeric_data_scaled, 2, FUN = mean)
  
  
  #filter scaled data into predictor and response variables
  names(numeric_data_scaled)
  predictorVariables <- numeric_data_scaled[,c(6:9)]
  responseVariables <- numeric_data_scaled[,c(1:5)]
  
  #run PCA
  PCA <- prcomp(responseVariables, scale = TRUE, center = TRUE)
  summary(PCA)
  
  #plot PCA based on immune parameters
  autoplot(PCA, data = data_noout, colour = "type", loadings = TRUE, loadings.colour = 'black',
           loadings.label = TRUE, loadings.label.colour= "black", loadings.label.size = 3) + 
    theme_bw() + theme(panel.grid = element_blank()) + stat_ellipse(aes (color = type))+
    scale_color_manual(values = c('Brown' = "burlywood4", 'White' ="lightgrey"))

  
##now do an RDA
  #add categorical variables to predictor dataframe for RDA analysis (make sure rows are in same order to use cbind)
  #predictorVariables <- cbind(predictorVariables, data_noout$type)
  #fix column header names
  names(predictorVariables)
  
  #run RDA global model
  RDA_global <- rda(responseVariables ~ ., data = predictorVariables)
  summary(RDA_global)
  
  plot(RDA_global, display = c("sp", "lc", "cn"))
  
  #test significance of global model
  anova(RDA_global, permutations = 999)
  #global model significant, p = 0.027
  
  #test significance by axis
  anova(RDA_global, by = "axis", permutations = 999)
  #no RDA axes are significant
  
  #test significance by margin
  anova(RDA_global, by = "margin", permutations = 999)
  # carb is significant (0.042) p-values in parentheses
  
  #test significance by term
  anova(RDA_global, by = "term", permutations = 999)
  #spermpolypstand is significant (0.039), p-values in parentheses
  
  #check for colinearity
  vif.cca(RDA_global)
  
  #use forward calling to identify significant predictor variables
  RDA_forwardSel <- ordiR2step(rda(responseVariables ~ 1, data = predictorVariables),
                               scope = formula(RDA_global),
                               direction = "forward",
                               R2scope = TRUE,
                               permutations = 999)
  ##nothing is significant.. do not continue with RDA##
  
##now we'll try the correlation matrix##
  ##for this we'll leave in the outliers to start##
  corrdata=data_noout
  corrdata=corrdata[,c(3:4,6,16,7:10,17)]
  library(corrplot)
  ##function for p values##
  cor.mtest <- function(mat, ...) {
    mat <- as.matrix(mat)
    n <- ncol(mat)
    p.mat<- matrix(NA, n, n)
    diag(p.mat) <- 0
    for (i in 1:(n - 1)) {
      for (j in (i + 1):n) {
        tmp <- cor.test(mat[, i], mat[, j], ...)
        p.mat[i, j] <- p.mat[j, i] <- tmp$p.value
      }
    }
    colnames(p.mat) <- rownames(p.mat) <- colnames(mat)
    p.mat
  }
  ##run correlations and p values
  M<-cor(corrdata)
  p.mat <- cor.mtest(corrdata)
  ##plot##
  col <- colorRampPalette(c("#4477AA","#77AADD","#FFFFFF","#EE9988", "#BB4444"))
  corrplot(M, method="color", col=col(200),  
           type="lower", 
           addgrid.col = TRUE,
           addCoef.col = "black", # Add coefficient of correlation
           tl.col="black", tl.srt=45, #Text label color and rotation
           # Combine with significance
           p.mat = p.mat, sig.level = 0.05, insig = "blank", 
           # hide correlation coefficient on the principal diagonal
           diag=TRUE 
  )
  ##sperm is + corr with ppo, carb is + corr with dt and lipid, sym is + corr with mel##
  
##make histograms to add in to that plot##
  cat=ggplot(corrdata, aes(x=cat_stand)) + geom_histogram(binwidth=50) + theme_classic() + 
    theme(axis.title.x=element_blank(),axis.title.y=element_blank()) + scale_x_continuous(expand = c(.01, 0)) +
    scale_y_continuous(expand = c(0, 0))
  pox=ggplot(corrdata, aes(x=pox_stand)) + geom_histogram(binwidth=.2) + theme_classic() + 
    theme(axis.title.x=element_blank(),axis.title.y=element_blank()) + scale_x_continuous(expand = c(.01, 0)) +
    scale_y_continuous(expand = c(0, 0))
  dt=ggplot(corrdata, aes(x=dt)) + geom_histogram(binwidth=.05) + theme_classic() + 
    theme(axis.title.x=element_blank(),axis.title.y=element_blank()) + scale_x_continuous(expand = c(.01, 0)) +
    scale_y_continuous(expand = c(0, 0))
  ppo=ggplot(corrdata, aes(x=ppo_stand.norm)) + geom_histogram(binwidth=.1) + theme_classic() + 
    theme(axis.title.x=element_blank(),axis.title.y=element_blank()) + scale_x_continuous(expand = c(.01, 0)) +
    scale_y_continuous(expand = c(0, 0))
  mel=ggplot(corrdata, aes(x=mel_stand)) + geom_histogram(binwidth=.000005) + theme_classic() + 
    theme(axis.title.x=element_blank(),axis.title.y=element_blank()) + scale_x_continuous(expand = c(.01, 0)) +
    scale_y_continuous(expand = c(0, 0))
  lip=ggplot(corrdata, aes(x=lipid_stand)) + geom_histogram(binwidth=.0005) + theme_classic() + 
    theme(axis.title.x=element_blank(),axis.title.y=element_blank()) + scale_x_continuous(expand = c(.01, 0)) +
    scale_y_continuous(expand = c(0, 0))
  carb=ggplot(corrdata, aes(x=carb_stand)) + geom_histogram(binwidth=.0006) + theme_classic() + 
    theme(axis.title.x=element_blank(),axis.title.y=element_blank()) + scale_x_continuous(expand = c(.01, 0)) +
    scale_y_continuous(expand = c(0, 0))
  sym=ggplot(corrdata, aes(x=symbiont_stand)) + geom_histogram(binwidth=13250) + theme_classic() + 
    theme(axis.title.x=element_blank(),axis.title.y=element_blank()) + scale_x_continuous(expand = c(.01, 0)) +
    scale_y_continuous(expand = c(0, 0))
  sperm=ggplot(corrdata, aes(x=spermpolypstand.norm)) + geom_histogram(binwidth=.25) + theme_classic() + 
    theme(axis.title.x=element_blank(),axis.title.y=element_blank()) + scale_x_continuous(expand = c(.01, 0)) +
    scale_y_continuous(expand = c(0, 0))
  
  ggarrange(cat, pox, dt, ppo, mel, lip, carb, sym, sperm, nrow = 9, ncol =1, align = "hv", common.legend = TRUE, legend="right") 
  


##the rest is for looking at effects of factors on immunity (symbiont density, energetics, sperm output)
  ##MANOVA of differences in immune parameters between whites and browns##
  res.man <- manova(cbind(cat_stand,pox_stand,dt,mel_stand,ppo_stand.norm) ~ type, data = data_noout)
  summary(res.man)
  ##not significant-none of our multivariate stats are significant (RDA or MANOVA), so we'll move on to univariate stats##
  
  ##we'll do univariate stats for each immune assay with model dredging/averaging##
  ##start with catalase##
    cat=data[,c(1,3,8:10,15)]
    ##test for outliers and normality##
    rosnerTest(cat$cat_stand) ##none##
    shapiro.test(cat$cat_stand)  ##normal##
    
    
    ##first model with symbiont density continuous##
    cat_continuous=cat[,c(2:6)]
    cat_continuous = na.omit(cat_continuous)
    ##set up for dredging
    cat_global_model<- glm(cat_stand ~ . + .^4, data =cat_continuous, na.action = "na.fail")
    #dredge all models
    cat.all.dredge <- dredge(cat_global_model, beta = c("none"), evaluate = TRUE, rank = "AICc", cluster = "NULL")
    #view catalase model output
    cat.all.dredge
    summary(cat.all.dredge)
    #average models between 0-2 delta AICc
    cat.all.model.avg <- model.avg(cat.all.dredge, subset = delta <= 2)
    cat.all.model.avg
    summary(cat.all.model.avg)
    #Model-averaged coefficients:  
    #(full average) 
    #Estimate Std. Error Adjusted SE z value Pr(>|z|)    
    #(Intercept)      1386.49     134.53      141.53   9.797   <2e-16 ***
    #spermpolypstand   -11.04      20.17       20.86   0.529    0.597    
    #carb_stand       9828.53   18195.82    18819.96   0.522    0.602    
    
    #(conditional average) 
    #Estimate Std. Error Adjusted SE z value Pr(>|z|)    
    #(Intercept)      1386.49     134.53      141.53   9.797   <2e-16 ***
    #spermpolypstand   -29.73      23.24       24.83   1.198    0.231    
    #carb_stand      26781.20   21169.55    22607.55   1.185    0.236    
    #---
    #Signif. codes:  0 ‘***’ 0.001 ‘**’ 0.01 ‘*’ 0.05 ‘.’ 0.1 ‘ ’ 1
    
    ##then model with categorical symbiont density##
    cat_bi=cat[,c(1:4,6)]
    cat_bi = na.omit(cat_bi)
    ##set up for dredging
    cat_global_model<- glm(cat_stand ~ . + .^4, data =cat_bi, na.action = "na.fail")
    #dredge all models
    cat.all.dredge <- dredge(cat_global_model, beta = c("none"), evaluate = TRUE, rank = "AICc", cluster = "NULL")
    #view catalase model output
    cat.all.dredge
    summary(cat.all.dredge)
    #average models between 0-2 delta AICc
    cat.all.model.avg <- model.avg(cat.all.dredge, subset = delta <= 2)
    cat.all.model.avg
    summary(cat.all.model.avg)
    #results are the same because symbiont density remains insig.
  
  ##pox is next##
    pox=data[,c(1,4,8:10,15)]
    ##test for outliers and normality##
    rosnerTest(pox$pox_stand) ##one
    pox <- pox[!(row.names(pox) %in% c("RI55")),]
    shapiro.test(pox$pox_stand)  ##normal##
    
    
    ##first model with symbiont density continuous##
    pox_continuous=pox[,c(2:6)]
    pox_continuous = na.omit(pox_continuous)
    ##set up for dredging
    pox_global_model<- glm(pox_stand ~ . + .^4, data =pox_continuous, na.action = "na.fail")
    #dredge all models
    pox.all.dredge <- dredge(pox_global_model, beta = c("none"), evaluate = TRUE, rank = "AICc", cluster = "NULL")
    #view poxalase model output
    pox.all.dredge
    summary(pox.all.dredge)
    #average models between 0-2 delta AICc
    pox.all.model.avg <- model.avg(pox.all.dredge, subset = delta <= 2)
    pox.all.model.avg
    summary(pox.all.model.avg)
    #Model-averaged coefficients:  
    #(full average) 
    #Estimate Std. Error Adjusted SE z value Pr(>|z|)    
    #(Intercept)          1.962535   0.383062    0.403102   4.869  1.1e-06 ***
    #symbiont_stand -0.001447   0.001581    0.001635   0.885    0.374 
    
    #(conditional average) 
    #Estimate Std. Error Adjusted SE z value Pr(>|z|)    
    #(Intercept)          1.962535   0.383062    0.403102   4.869 1.12e-06 ***
    #symbiont_stand -0.002476   0.001316    0.001423   1.739    0.0812 .  
    #---
    #Signif. codes:  0 ‘***’ 0.001 ‘**’ 0.01 ‘*’ 0.05 ‘.’ 0.1 ‘ ’ 1
    
    ##then model with poxegorical symbiont density##
    pox_bi=pox[,c(1:4,6)]
    pox_bi = na.omit(pox_bi)
    ##set up for dredging
    pox_global_model<- glm(pox_stand ~ . + .^4, data =pox_bi, na.action = "na.fail")
    #dredge all models
    pox.all.dredge <- dredge(pox_global_model, beta = c("none"), evaluate = TRUE, rank = "AICc", cluster = "NULL")
    #view poxalase model output
    pox.all.dredge
    summary(pox.all.dredge)
    #average models between 0-2 delta AICc
    pox.all.model.avg <- model.avg(pox.all.dredge, subset = delta <= 2)
    pox.all.model.avg
    summary(pox.all.model.avg)
    #Model-averaged coefficients:  
    #(full average) 
    #Estimate Std. Error Adjusted SE z value Pr(>|z|)  
    #(Intercept)   1.2528     0.4788      0.5007   2.502   0.0123 *
      #typeWhite     0.6579     0.6223      0.6435   1.022   0.3066  
    
    #(conditional average) 
    #Estimate Std. Error Adjusted SE z value Pr(>|z|)  
    #(Intercept)   1.2528     0.4788      0.5007   2.502   0.0123 *
      #typeWhite     1.0062     0.4916      0.5318   1.892   0.0585 .
    #---
      #Signif. codes:  0 ‘***’ 0.001 ‘**’ 0.01 ‘*’ 0.05 ‘.’ 0.1 ‘ ’ 1
    ##symbiont type near sig##
    
  ##dt is next##
    dt=data[,c(1,6,8:10,15)]
    ##test for outliers and normality##
    rosnerTest(dt$dt) ##none
    shapiro.test(dt$dt)  ##normal##
    
    
    ##first model with symbiont density continuous##
    dt_continuous=dt[,c(2:6)]
    dt_continuous = na.omit(dt_continuous)
    ##set up for dredging
    dt_global_model<- glm(dt ~ . + .^4, data =dt_continuous, na.action = "na.fail")
    #dredge all models
    dt.all.dredge <- dredge(dt_global_model, beta = c("none"), evaluate = TRUE, rank = "AICc", cluster = "NULL")
    #view dtalase model output
    dt.all.dredge
    summary(dt.all.dredge)
    #average models between 0-2 delta AICc
    dt.all.model.avg <- model.avg(dt.all.dredge, subset = delta <= 2)
    dt.all.model.avg
    summary(dt.all.model.avg)
    #Model-averaged coefficients:  
    #(full average) 
    #Estimate Std. Error Adjusted SE z value Pr(>|z|)    
    #(Intercept)   3.3547     0.1866      0.1955  17.156   <2e-16 ***
      #carb_stand   13.5320    20.3281     20.9210   0.647    0.518    
    #lipid_stand   5.3217    14.9541     15.5107   0.343    0.732    
    
    #(conditional average) 
    #Estimate Std. Error Adjusted SE z value Pr(>|z|)    
    #(Intercept)   3.3547     0.1866      0.1955  17.156   <2e-16 ***
      #carb_stand   32.6855    19.2896     20.7644   1.574    0.115    
    #lipid_stand  27.2706    23.3963     25.1851   1.083    0.279    
    #---
      #Signif. codes:  0 ‘***’ 0.001 ‘**’ 0.01 ‘*’ 0.05 ‘.’ 0.1 ‘ ’ 1
    
    ##then model with categorical symbiont density##
    dt_bi=dt[,c(1:4,6)]
    dt_bi = na.omit(dt_bi)
    ##set up for dredging
    dt_global_model<- glm(dt ~ . + .^4, data =dt_bi, na.action = "na.fail")
    #dredge all models
    dt.all.dredge <- dredge(dt_global_model, beta = c("none"), evaluate = TRUE, rank = "AICc", cluster = "NULL")
    #view dtalase model output
    dt.all.dredge
    summary(dt.all.dredge)
    #average models between 0-2 delta AICc
    dt.all.model.avg <- model.avg(dt.all.dredge, subset = delta <= 2)
    dt.all.model.avg
    summary(dt.all.model.avg)
    #same because symbiont density isn't sig
    
  ##mel is next##
    mel=data[,c(1,7,8:10,15)]
    ##test for outliers and normality##
    rosnerTest(mel$mel_stand) ##one
    mel <- mel[!(row.names(mel) %in% c("RI51")),]
    shapiro.test(mel$mel_stand)  ##normal##
    
    
    ##first model with symbiont density continuous##
    mel_continuous=mel[,c(2:6)]
    mel_continuous = na.omit(mel_continuous)
    ##set up for dredging
    mel_global_model<- glm(mel_stand ~ . + .^4, data =mel_continuous, na.action = "na.fail")
    #dredge all models
    mel.all.dredge <- dredge(mel_global_model, beta = c("none"), evaluate = TRUE, rank = "AICc", cluster = "NULL")
    #view melalase model output
    mel.all.dredge
    summary(mel.all.dredge)
    #only one sig model (carb +sym)
    summary(glm(mel_stand ~ carb_stand + symbiont_stand, data=mel_continuous))
    #Coefficients:
    #Estimate Std. Error t value Pr(>|t|)   
    #(Intercept)    2.609e-05  1.610e-05   1.621  0.12595   
    #carb_stand     5.439e-03  1.823e-03   2.984  0.00927 **
      #symbiont_stand 1.966e-10  7.374e-11   2.667  0.01759 * 
    ##symbionts and carbs are significant
    
    ##then model with categorical symbiont density##
    mel_bi=mel[,c(1:4,6)]
    mel_bi = na.omit(mel_bi)
    ##set up for dredging
    mel_global_model<- glm(mel_stand ~ . + .^4, data =mel_bi, na.action = "na.fail")
    #dredge all models
    mel.all.dredge <- dredge(mel_global_model, beta = c("none"), evaluate = TRUE, rank = "AICc", cluster = "NULL")
    #view melalase model output
    mel.all.dredge
    summary(mel.all.dredge)
    #average models between 0-2 delta AICc
    mel.all.model.avg <- model.avg(mel.all.dredge, subset = delta <= 2)
    mel.all.model.avg
    summary(mel.all.model.avg)
    #Model-averaged coefficients:  
      #(full average) 
    #Estimate Std. Error Adjusted SE z value Pr(>|z|)  
    #(Intercept)  5.010e-05  1.915e-05   2.056e-05   2.436   0.0148 *
      #carb_stand   5.083e-03  2.114e-03   2.288e-03   2.222   0.0263 *
      #typeWhite   -1.238e-05  1.769e-05   1.833e-05   0.675   0.4996  
    
    #(conditional average) 
    #Estimate Std. Error Adjusted SE z value Pr(>|z|)  
    #(Intercept)  5.010e-05  1.915e-05   2.056e-05   2.436   0.0148 *
      #carb_stand   5.083e-03  2.114e-03   2.288e-03   2.222   0.0263 *
      #typeWhite   -2.746e-05  1.674e-05   1.821e-05   1.508   0.1316  
    #---
      #Signif. codes:  0 ‘***’ 0.001 ‘**’ 0.01 ‘*’ 0.05 ‘.’ 0.1 ‘ ’ 1
    
  ##plot mel carb and mel symbiont stuff##
    ##fig1##
    melcarb=ggplot(mel, aes(mel_stand,carb_stand)) + geom_smooth(method = "lm", color = "black", lty = 1) + 
      geom_point(aes(fill = type), pch = 21, color = "black", size = 3) + scale_fill_manual(values = c('Brown' = "burlywood4", 'White' = "white")) +  theme_bw() + theme(panel.grid = element_blank()) +
      xlab("Melanin Concentration\n(mg melanin/mg tissue)") + ylab("Carbohydrate Concentration\n(mg lipid/mg tissue)")
    melsym=ggplot(mel, aes(mel_stand,symbiont_stand)) + geom_smooth(method = "lm", color = "black", lty = 1) + 
      geom_point(aes(fill = type), pch = 21, color = "black", size = 3) + scale_fill_manual(values = c('Brown' = "burlywood4", 'White' = "white")) +  theme_bw() + theme(panel.grid = element_blank()) +
      xlab("Melanin Concentration\n(mg melanin/mg tissue)") + ylab("Symbiont Density\n(cells/area)")
    
    ggarrange(melcarb, melsym, nrow = 1, ncol =2, align = "hv", common.legend = TRUE, legend="right") 
    
  ##finally ppo
    ppo=data[,c(1,5,8:10,15)]
    ##test for outliers and normality##
    rosnerTest(ppo$ppo_stand) ##none
    shapiro.test(ppo$ppo_stand)  ##non-normal##
    ppo$ppo_stand.norm <- log(ppo$ppo_stand)
    ##first model with symbiont density continuous##
    ppo_continuous=ppo[,c(3:7)]
    ppo_continuous = na.omit(ppo_continuous)
    ##set up for dredging
    ppo_global_model<- glm(ppo_stand.norm ~ . + .^4, data =ppo_continuous, na.action = "na.fail")
    #dredge all models
    ppo.all.dredge <- dredge(ppo_global_model, beta = c("none"), evaluate = TRUE, rank = "AICc", cluster = "NULL")
    #view ppoalase model output
    ppo.all.dredge
    summary(ppo.all.dredge)
    #average models between 0-2 delta AICc
    ppo.all.model.avg <- model.avg(ppo.all.dredge, subset = delta <= 2)
    ppo.all.model.avg
    summary(ppo.all.model.avg)
    #Model-averaged coefficients:  
    #(full average) 
    #Estimate Std. Error Adjusted SE z value Pr(>|z|)    
    #(Intercept)     -1.39411    0.14375     0.15292   9.117   <2e-16 ***
      #spermpolypstand  0.01346    0.02779     0.02893   0.465    0.642    
    
    #(conditional average) 
    #Estimate Std. Error Adjusted SE z value Pr(>|z|)    
    #(Intercept)     -1.39411    0.14375     0.15292   9.117   <2e-16 ***
      #spermpolypstand  0.04062    0.03504     0.03772   1.077    0.282    
    #---
      #Signif. codes:  0 ‘***’ 0.001 ‘**’ 0.01 ‘*’ 0.05 ‘.’ 0.1 ‘ ’ 1
    ##nothing sig
    
    ##then model with categorical symbiont density##
    ppo_bi=ppo[,c(1,3:5,7)]
    ppo_bi = na.omit(ppo_bi)
    ##set up for dredging
    ppo_global_model<- glm(ppo_stand.norm ~ . + .^4, data =ppo_bi, na.action = "na.fail")
    #dredge all models
    ppo.all.dredge <- dredge(ppo_global_model, beta = c("none"), evaluate = TRUE, rank = "AICc", cluster = "NULL")
    #view ppoalase model output
    ppo.all.dredge
    summary(ppo.all.dredge)
    #only one sig model, and its the null one.


    
    
    
    
  
